# Supplementary material for: A Study of the Metabolic Pathways Affected by Gestational Diabetes Mellitus: Comparison with Type 2 Diabetes
Source: Diagnostics (Basel). 2022 Nov 21;12(11):2881. doi: 10.3390/diagnostics12112881 (PMC9689375; doi:10.3390/diagnostics12112881)
Supplement: Supplementary file 1 [file diagnostics-12-02881-s001.zip]

Archive with 1 entries (1 files):
- diagnostics-2019981-supplementary.pdf
